# Supplementary material for: Identification of pathogenic germline variants in a large Chinese lung cancer cohort by clinical sequencing
Source: Mol Oncol. 2024 Jan 25;18(5):1301–15. doi: 10.1002/1878-0261.13548 (PMC11076998; doi:10.1002/1878-0261.13548)
Supplement: Supplementary file 1 — Table S1. Cancer susceptibility gene list. [file MOL2-18-1301-s002.xlsx]

## Sheet: Sheet1
Table S1: Cancer susceptibility gene list
Cancer susceptibility genes	Detection of germline P/LP variants
APC	yes
AR	yes
ATM	yes
BAP1	yes
BARD1	yes
BLM	yes
BRAF	yes
BRCA1	yes
BRCA2	yes
BRIP1	yes
BTK	yes
BUB1B	yes
CDC73	yes
CDH1	yes
CDKN1B	yes
CDKN2A	yes
CHEK2	yes
CYLD	yes
DICER1	yes
EGFR	yes
EPCAM	yes
ERBB2	yes
ERCC2	yes
ERCC3	yes
ERCC4	yes
ERCC5	yes
EXT1	yes
EXT2	yes
FANCA	yes
FANCC	yes
FANCD2	yes
FANCE	yes
FANCF	yes
FANCG	yes
FANCL	yes
FH	yes
FLCN	yes
GATA2	yes
HNF1A	yes
JAK2	yes
KIT	yes
KRAS	yes
LHCGR	yes
MAP2K2	yes
MET	yes
MLH1	yes
MLH3	yes
MPL	yes
MSH2	yes
MSH6	yes
MUTYH	yes
NBN	yes
NF1	yes
NRAS	yes
PALB2	yes
PDGFRA	yes
PIK3CA	yes
PMS2	yes
POLD1	yes
POLE	yes
POLH	yes
PRF1	yes
PRSS1	yes
PTEN	yes
PTPN11	yes
RAD51	yes
RAD51C	yes
RAD51D	yes
RAF1	yes
RECQL4	yes
RNF43	yes
SBDS	yes
SDHA	yes
SDHB	yes
SDHC	yes
SMAD3	yes
SMAD4	yes
STK11	yes
TGFBR2	yes
TP53	yes
TSC1	yes
TSC2	yes
TSHR	yes
VHL	yes
WRN	yes
XPA	yes
XPC	yes
ADH1B	no
ALDH2	no
ALK	no
ARID1A	no
ASXL1	no
ATR	no
AXIN2	no
BAK1	no
CBL	no
CDK12	no
CDK4	no
CDKN1A	no
CDKN1C	no
CDKN2B	no
CDKN2C	no
CEBPA	no
CHEK1	no
DENND1A	no
ERCC1	no
GATA1	no
HNF1B	no
HRAS	no
IDH1	no
IGF2	no
IKZF1	no
KLLN	no
LMO1	no
MAP2K1	no
MAX	no
MED12	no
MEN1	no
MITF	no
MRE11	no
MTOR	no
MYCL	no
MYD88	no
NF2	no
PAX5	no
PDE11A	no
PHOX2B	no
PMS1	no
POT1	no
PRKAR1A	no
PTCH1	no
RAD50	no
RB1	no
RET	no
RUNX1	no
SDHD	no
SETBP1	no
SMARCA4	no
SMARCB1	no
SRY	no
STAT3	no
SUFU	no
TERT	no
TMEM127	no
WAS	no
WT1	no
