# Supplementary material for: Identification of pathogenic germline variants in a large Chinese lung cancer cohort by clinical sequencing
Source: Mol Oncol. 2024 Jan 25;18(5):1301–15. doi: 10.1002/1878-0261.13548 (PMC11076998; doi:10.1002/1878-0261.13548)
Supplement: Supplementary file 2 — Table S2. Mutation frequencies of the 87 cancer susceptibility genes with detectable P/LP germline mutations. [file MOL2-18-1301-s001.xlsx]

## Sheet: Sheet1
Table S2 Germline P/LP mutation frequency of cancer susceptibility genes
Gene	Gene Classification	Pathway	Overall	LUAD	LUSC	LASC	SCLC
SBDS	Tumor Suppressor Gene	-	1.37	1.42	1.03	1.06	1.48
TSHR	Oncogene	-	1.2	1.28	0.83	0.53	1.48
BLM	Tumor Suppressor Gene	HR	0.62	0.6	0.83	0	0.99
BRCA2	Tumor Suppressor Gene	HR	0.62	0.6	1.16	0	0
ATM	Tumor Suppressor Gene	TP53, Damage Sensor	0.45	0.52	0.26	0	0
WRN	Tumor Suppressor Gene	Other DDR	0.33	0.31	0.71	0.53	0.25
FANCA	Tumor Suppressor Gene	FA	0.31	0.27	0.32	0	0.99
BRIP1	Tumor Suppressor Gene	HR	0.3	0.28	0.26	1.6	0.99
TP53	Tumor Suppressor Gene	TP53	0.3	0.29	0.32	0	0.25
MUTYH	Tumor Suppressor Gene	Other DDR	0.25	0.24	0.26	0	0
PRF1	Tumor Suppressor Gene	-	0.23	0.2	0.19	0.53	0.49
PALB2	Tumor Suppressor Gene	HR	0.21	0.2	0.26	0	0.49
RECQL4	Tumor Suppressor Gene	Other DDR	0.2	0.2	0.13	0	0.49
BRCA1	Tumor Suppressor Gene	HR	0.2	0.19	0.39	0	0.49
MLH3	Tumor Suppressor Gene	MMR	0.2	0.2	0.19	0	0.25
FANCD2	Tumor Suppressor Gene	FA	0.16	0.19	0.06	0.53	0
POLE	Tumor Suppressor Gene	NER	0.15	0.15	0.06	0	0
ERCC2	Tumor Suppressor Gene	NER	0.13	0.13	0.06	0	0
ERCC5	Tumor Suppressor Gene	NER	0.12	0.15	0.13	0	0
ERCC3	Tumor Suppressor Gene	Other DDR	0.12	0.1	0.13	0	0.49
ERCC4	Tumor Suppressor Gene	NER	0.12	0.09	0.19	0	0
JAK2	Oncogene	RTK RAS	0.12	0.09	0.32	0	0
TGFBR2	Tumor Suppressor Gene	TGF-Beta	0.11	0.12	0.06	1.06	0
SDHA	Tumor Suppressor Gene	-	0.1	0.09	0.19	0	0.25
XPC	Tumor Suppressor Gene	NER	0.09	0.12	0.06	0	0
FANCC	Tumor Suppressor Gene	FA	0.09	0.09	0.06	0.53	0
POLH	Tumor Suppressor Gene	Other DDR	0.09	0.1	0	0	0
XPA	Tumor Suppressor Gene	NER	0.09	0.11	0	0	0
ERBB2	Oncogene	RTK RAS	0.08	0.03	0.19	0	0
EXT2	Tumor Suppressor Gene	-	0.08	0.07	0.19	0	0
BARD1	Tumor Suppressor Gene	HR	0.08	0.09	0	0	0.25
CHEK2	Tumor Suppressor Gene	TP53, Damage Sensor	0.08	0.08	0	0.53	0.25
BUB1B	Tumor Suppressor Gene	-	0.07	0.07	0.19	0	0
FANCG	Tumor Suppressor Gene	Other DDR	0.07	0.07	0.06	0	0
SDHB	Tumor Suppressor Gene	-	0.07	0.07	0.13	0	0
NBN	Tumor Suppressor Gene	HR	0.07	0.06	0	0	0
AR	Oncogene	-	0.06	0.06	0.13	0	0
MSH6	Tumor Suppressor Gene	MMR	0.06	0.06	0.13	0	0
NF1	Tumor Suppressor Gene	RTK RAS	0.06	0.06	0.06	0	0
FANCE	Tumor Suppressor Gene	Other DDR	0.06	0.06	0.06	0	0
HNF1A	Tumor Suppressor Gene	-	0.06	0.05	0.13	0	0
PMS2	Tumor Suppressor Gene	MMR	0.06	0.04	0	0	0
RAD51C	Tumor Suppressor Gene	Other DDR	0.06	0.05	0.26	0	0
FANCL	Tumor Suppressor Gene	FA	0.05	0.06	0	0.53	0
PTEN	Tumor Suppressor Gene	PI3K	0.05	0.03	0.26	0	0
PTPN11	Oncogene	RTK RAS	0.05	0.07	0	0	0.25
POLD1	Tumor Suppressor Gene	Other DDR	0.04	0.05	0	0	0
BAP1	Tumor Suppressor Gene	-	0.04	0.04	0.06	0	0
FANCF	Tumor Suppressor Gene	Other DDR	0.04	0.04	0.06	0	0
LHCGR	Not classified	-	0.04	0.05	0	0	0.25
MLH1	Tumor Suppressor Gene	MMR	0.04	0.03	0.13	0	0
BTK	Tumor Suppressor Gene	-	0.03	0.04	0	0	0
FLCN	Tumor Suppressor Gene	-	0.03	0.03	0	0	0
MSH2	Tumor Suppressor Gene	MMR	0.03	0.03	0	0	0
RNF43	Tumor Suppressor Gene	WNT	0.03	0.03	0	0	0
EPCAM	Tumor Suppressor Gene	-	0.03	0.03	0.06	0	0
RAD51D	Tumor Suppressor Gene	Other DDR	0.03	0.02	0.06	0	0.25
TSC2	Tumor Suppressor Gene	PI3K	0.03	0.03	0	0	0
VHL	Tumor Suppressor Gene	-	0.03	0.04	0	0	0
APC	Tumor Suppressor Gene	WNT	0.02	0.03	0.06	0	0
CDKN2A	Tumor Suppressor Gene	Cell Cycle	0.02	0	0.06	0.53	0
FH	Tumor Suppressor Gene	-	0.02	0.02	0	0	0.25
PRSS1	Not classified	-	0.02	0.02	0	0	0
STK11	Tumor Suppressor Gene	PI3K	0.02	0.03	0	0	0
CDH1	Tumor Suppressor Gene	-	0.02	0.03	0	0	0
KRAS	Oncogene	RTK RAS	0.02	0.01	0	0	0
MPL	Oncogene	-	0.02	0.02	0	0.53	0
SMAD3	Tumor Suppressor Gene	TGF-Beta	0.02	0	0.06	0	0.25
BRAF	Oncogene	RTK RAS	0.01	0	0.06	0	0
EXT1	Tumor Suppressor Gene	-	0.01	0.01	0	0	0
MAP2K2	Oncogene	RTK RAS	0.01	0.01	0	0	0
NRAS	Oncogene	RTK RAS	0.01	0.01	0	0	0
RAD51	Tumor Suppressor Gene	HR	0.01	0.01	0	0	0
SDHC	Tumor Suppressor Gene	-	0.01	0.01	0	0	0
TSC1	Tumor Suppressor Gene	PI3K	0.01	0.02	0	0	0
CDC73	Tumor Suppressor Gene	-	0.01	0.01	0	0	0
CDKN1B	Tumor Suppressor Gene	Cell Cycle	0.01	0.01	0	0	0
CYLD	Tumor Suppressor Gene	-	0.01	0.01	0	0	0
DICER1	Tumor Suppressor Gene	-	0.01	0	0.06	0	0
EGFR	Oncogene	RTK RAS	0.01	0.01	0	0	0
GATA2	Oncogene	-	0.01	0.01	0	0	0
KIT	Oncogene	RTK RAS	0.01	0	0.06	0	0
MET	Oncogene	RTK RAS	0.01	0	0	0	0
PDGFRA	Oncogene	RTK RAS	0.01	0	0.06	0	0
PIK3CA	Oncogene	PI3K	0.01	0.01	0	0	0
RAF1	Oncogene	RTK RAS	0.01	0.01	0	0	0
SMAD4	Tumor Suppressor Gene	TGF-Beta	0.01	0.01	0	0	0
TP53 pathway includes ATM, TP53 and CHEK2; ATM and CHEK2 are also classified as Damage sensor pathway
